# Supplementary material for: Merkel Cell Carcinoma—Update on Diagnosis, Management and Future Perspectives
Source: Cancers (Basel). 2022 Dec 23;15(1):103. doi: 10.3390/cancers15010103 (PMC9817518; doi:10.3390/cancers15010103)
Supplement: Supplementary file 1 [file cancers-15-00103-s001.zip]

Archive with 1 entries (1 files):
- cancers-2079229-supplementary.pdf
